# Supplementary material for: Network Silsesquioxane-Based Organogel/Silicone Composites for the Long-Lasting Delivery of Nitric Oxide
Source: Molecules. 2026 Apr 19;31(8):1343. doi: 10.3390/molecules31081343 (PMC13119455; doi:10.3390/molecules31081343)
Supplement: Supplementary file 1 [file molecules-31-01343-s001.zip]

Archive with 1 entries (1 files):
- molecules-4198210-supplementary.pdf
